# Supplementary material for: Transposase-Assisted RNA/DNA Hybrid Co-Tagmentation for Target Meta-Virome of Foodborne Viruses
Source: Viruses. 2024 Jul 2;16(7):1068. doi: 10.3390/v16071068 (PMC11281607; doi:10.3390/v16071068)
Supplement: Supplementary file 1 [file viruses-16-01068-s001.zip]

Archive with 1 entries (1 files):
- viruses-2994791-supplementary.xls
