# Supplementary material for: Transposase-Assisted RNA/DNA Hybrid Co-Tagmentation for Target Meta-Virome of Foodborne Viruses
Source: Viruses. 2024 Jul 2;16(7):1068. doi: 10.3390/v16071068 (PMC11281607; doi:10.3390/v16071068)
Supplement: Supplementary file 1 [file viruses-16-01068-s001.zip › viruses-2994791-supplementary.xls]

## Sheet: table S1
Virus type	Primer	Sequence(5'to3')
Poliovirus I	PV-1-R	CTGAGTGGCCAARTGGTAGTTG
Poliovirus II	PV-2-R	CGGCATTTTGCAAGTCTTCTT
Poliovirus III	PV-3-R	CGGCATTTTGTAAATCCTCCTT
Coxsackievirus A6	CV-A6-R	GCTCCACACTCGCCTCATT
Coxsackievirus A10	COXA10-R	TGCAGGAGGGTCAGTGAGTT
Coxsackievirus A16	CV-A16-R	TGTACCCGTRGTGGGCATTGT
Coxsackievirus B2	CV-B2-R	TTCTTCTYAGTTGSGCRGCT
Astrovirus	HAstV-R	GGTTTTGGTCCTGTGACAC
	HAstV-3	TAAGAACAGTTAGAAAAGTTCAAAGAC
Sapovirus	SaV1245R	CCCTCCATYTCAAACACTA
	sapovirus-3	ACCCACCCGAACGCGTGTGG
Hepatitis A virus	HAV-R	GGAGAGCCCTGGAAGAAAG
	HAV-7k	ACTGATAAAAGAAATAAACAAACCTC
	HAV-3K	TTTCTCATCATTCARTC
Norovirus	NOV-COG1-R	CTTAGACGCCATCATCATTYAC
	NOV-COG2-R	TCGACGCCATCTTCATTCACA
	RTGI-0	TGAATATGRTGCCC
	RTGI-4	GTTCCCACAGGCTT
	RTGII-1	GTCCAGGAGTCCAAAA
Enterovirus	enter-3	GTCCANCKRATKGAYTC
	enter-5k	GANACCATYTGRCA
Hepatitis E virus	HEV-8k	ACTCCCGRGTYTTACCYAC
	HEV-5k	GGCATVCCRCAYTCYTCCAT
Salivirus	sali-8K	GGGTAGGGTCCAGTCAT
	sali-2k	CTCCCAGGAGTGGCGGGC
Rotavirus	RV-NSP3-R	GGTCACATAACGCCCC
	RV-S1-3K	TCTAATCTTGAAAGAA
	RV-S2-3K	GTGGGGTTGGCGTYTACA
	RV-S3-3K	GGTCACATCRTGACYAGTGT
	RV-S4-3K	GGTCACATCCTCDAT
	RV-S5-2K	GGTCACATTTTATGCTGCCTA
	RV-S6-2K	GGTCACATCCTCTYACTA
	RV-S7-2K	GGTCACATAACGCCCCTA
	RV-S8-2K	GGTCACATAAGCGCTTTC
	RV-S9-1K	GGTCACATCRWMCAAYTCTAA
	RV-S10-1K	GGTCACRYTAAGACCRTTCC
	RV-S11-1K	GGGAGTGGGGAGCTCCCTAGTG

## Sheet: tableS2
Sample_ID	Rawdata（Gb）	Reads（M）	Q30（%）
TR306110255	0.39	2.61	88.6
TR308030002	1.89	12.62	78.02
TR310260051	1.63	10.88	82.62
TR311040037	0.56	3.76	88.47
TR310210044	1.45	9.69	89.29
TR311130018	0.87	5.81	74.33
JN230418N1	0.33	2.2	88.8
JN230418N2	1.58	10.53	89.56
JN230418N3	1.66	11.06	91.84
JN230418N4	1.62	10.79	91.33
TR307130012	0.65	4.36	85.96
TR309140031	2.24	14.96	83.82
TR310080053	0.03	0.17	86.8
JN230418L1	1.53	10.19	91.08
JN230418L2	1.4	9.32	91.01
JN230418L3	1.52	10.14	90.85
JN230418L4	1.21	8.06	90.45

## Sheet: tableS3
sample_ID	RT-qPCR	Ct	total_filtered_reads_in_sample	reads_aligned	reads_aligned_%	accession	reference_length	covered_bases	cover%	mean_coverage	RPKMF	Segment number	Genotype	Best hit accession	Query coverage %	Ident %
TR307130012	Rotavirus positive	22.51	2917878	5834	0.0019994	MG181590.1	3303	3248	0.983348	223.347	605.328	1	R1	RVA/Human-tc/USA/Wa/1974/G1P8	99.45	97.64
TR307130012			2917878	2897	0.000992845	KU048554.1	2735	2723	0.995612	137.792	363.015	2	C1	RVA/Human-wt/BGD/Dhaka12/2003/G12P6	93.61	98.04
TR307130012			2917878	4170	0.00142912	JX195076.1	2591	2581	0.99614	203.408	551.571	3	M1	RVA/Human-wt/BGD/Dhaka25/2002/G12P8	97.09	97.89
TR307130012			2917878	3894	0.00133453	EF059923.1	2359	2351	0.996609	210.878	565.719	4	P[8]	RVA/Human-wt/BEL/B4633/2003/G12P8	94.39	96.71
TR307130012			2917878	1541	0.000528124	JX195080.1	1567	1548	0.987875	127.212	337.028	5	A1	RVA/Human-wt/BGD/Dhaka25/2002/G12P8	94.38	97.54
TR307130012			2917878	968	0.000331748	JX195078.1	1356	1280	0.943953	92.5597	244.652	6	I1	RVA/Human-wt/BEL/B4633/2003/G12P8	89.77	98.35
TR307130012			2917878	657	0.000225164	LC086766.1	1075	1041	0.968372	80.733	209.455	7	T1	RVA/Human-wt/BGD/Dhaka6/2001/G11P25	89.45	97.53
TR307130012			2917878	1482	0.000507903	JX195081.1	1059	1048	0.989613	187.471	479.607	8	N1	RVA/Human-wt/BEL/B4633/2003/G12P8	91.03	98.43
TR307130012			2917878	1942	0.000665552	KF371682.1	1062	1016	0.956685	245.402	626.697	9	G3	RVA/Human-tc/USA/P/1974/G3P8	95.21	96.31
TR307130012			2917878	1249	0.000428051	EF059918.1	750	745	0.993333	229.717	570.734	10	E1	RVA/Human-wt/BEL/B4633/2003/G12P8	70.87	98.48
TR307130012			2917878	468	0.000160391	JX195084.1	664	633	0.953313	100.774	241.552	11	H1	RVA/Human-wt/BGD/Matlab13/2003/G12P6	93.54	99.16
TR309140031	Rotavirus positive		9764213	1536357	0.157346	MG181590.1	3303	3303	1	53204.8	47637.2	1	R1	RVA/Human-tc/USA/Wa/1974/G1P8	98.91	97.7
TR309140031			9764213	937104	0.0959733	KU048554.1	2735	2735	1	41207.7	35090.8	2	C1	RVA/Human-wt/BGD/Dhaka12/2003/G12P6	93.4	97.88
TR309140031			9764213	1248245	0.127839	JX195076.1	2591	2591	1	55688.6	49339.5	3	M1	RVA/Human-wt/BGD/Dhaka25/2002/G12P8	96.8	97.65
TR309140031			9764213	947791	0.0970678	EF059923.1	2359	2359	1	47488.7	41147.9	4	P[8]	RVA/Human-wt/BEL/B4633/2003/G12P8	94.07	96.58
TR309140031			9764213	321935	0.0329709	JX195080.1	1567	1563	0.997447	24318.1	21040.8	5	A1	RVA/Human-wt/BGD/Dhaka25/2002/G12P8	93.47	97.6
TR309140031			9764213	261971	0.0268297	JX195078.1	1356	1356	1	22928.1	19785.9	6	I1	RVA/Human-wt/BEL/B4633/2003/G12P8	88.05	98.49
TR309140031			9764213	211135	0.0216234	LC086766.1	1075	1075	1	25067.9	20114.7	7	T1	RVA/Human-wt/BGD/Dhaka6/2001/G11P25	86.87	97.64
TR309140031			9764213	226304	0.0231769	JX195081.1	1059	1059	1	26503.2	21885.6	8	N1	RVA/Human-wt/BEL/B4633/2003/G12P8	90.08	98.32
TR309140031			9764213	469403	0.0480738	KF371682.1	1062	1062	1	50987.6	45267.2	9	G3	RVA/Human-tc/USA/P/1974/G3P8	92	96.52
TR309140031			9764213	182711	0.0187123	EF059918.1	750	750	1	28840.2	24949.7	10	E1	RVA/Human-wt/BGD/RV161/2000/G12P6	70.4	96.59
TR309140031			9764213	46090	0.0047203	U54773.1	1182	1163	0.983926	4876.65	3993.48	11	H1	RVA/Human-wt/BGD/Matlab13/2003/G12P6	50.25	98.99
TR310080053	Rotavirus positive		110570	4597	0.0415755	GU937877.1	3302	3281	0.99364	176.522	12591	1	R2	RVA/Human-wt/BGD/RV176/2000/G12P6	99.45	95.07
TR310080053			110570	3601	0.0325676	KC782520.2	2687	2663	0.991068	171.852	12120.4	2	C2	RVA/Human-wt/BGD/RV161/2000/G12P6	99.21	97.88
TR310080053			110570	3399	0.0307407	KY055429.1	2585	2527	0.977563	165.802	11892	3	M2	RVA/Human-wt/CHN/TB-Chen/1996/G2P4	98.55	89.55
TR310080053			110570	3293	0.029782	EF059923.1	2359	2351	0.996609	171.144	12624.9	4	P[8]	RVA/Human-wt/BGD/Dhaka16/2003/G1P8	94.43	97.88
TR310080053			110570	2411	0.0218052	KC782514.2	1566	1560	0.996169	195.488	13924.1	5	A2	RVA/Human-wt/BGD/RV176/2000/G12P6	93.65	95.55
TR310080053			110570	2450	0.0221579	GU937881.1	1356	1317	0.971239	243.527	16340.6	6	I2	RVA/Human-wt/BGD/RV161/2000/G12P6	88.04	98.24
TR310080053			110570	1122	0.0101474	KC782516.2	1066	1045	0.9803	146.779	9519.15	7	T2	RVA/Human-wt/BGD/RV161/2000/G12P6	89.28	97.86
TR310080053			110570	1415	0.0127973	KC782515.2	1059	1054	0.995279	181.031	12084.3	8	N2	RVA/Human-wt/BGD/RV161/2000/G12P6	90.13	96.63
TR310080053			110570	1056	0.00955051	KJ639017.1	1062	1043	0.982109	132.638	8992.95	9	G3	RVA/Human-wt/BEL/B4106/2000/G3P14	93.67	85.36
TR310080053			110570	487	0.00440445	JX040433.1	906	656	0.724062	77.9431	4861.42	10	E2	RVA/Human-tc/PHL/L26/1987/G12P4	75	91.81
TR310080053			110570	647	0.0058515	KC782518.2	816	786	0.963235	113.08	7170.95	11	H2	RVA/Human-wt/BGD/RV161/2000/G12P6	53.75	98.82
JN230418L1	Rotavirus positive	16.39	6125493	1132079	0.184814	MG181590.1	3303	3303	1	41414.4	55953.5	1	R1	RVA/Human-tc/USA/Wa/1974/G1P8	98.91	97.7
JN230418L1			6125493	636061	0.103838	KU048554.1	2735	2735	1	29084.8	37966.5	2	C1	RVA/Human-wt/BGD/Dhaka12/2003/G12P6	93.4	97.84
JN230418L1			6125493	714493	0.116643	JX195076.1	2591	2591	1	32903.2	45018.3	3	M1	RVA/Human-wt/BGD/Dhaka25/2002/G12P8	90.04	97.34
JN230418L1			6125493	912195	0.148918	EF059923.1	2359	2359	1	47780.7	63127.5	4	P[8]	RVA/Human-wt/BEL/B4633/2003/G12P8	94.07	96.62
JN230418L1			6125493	328883	0.0536909	JX195080.1	1567	1563	0.997447	25967.7	34263.5	5	A1	RVA/Human-wt/BGD/Dhaka25/2002/G12P8	93.47	97.6
JN230418L1			6125493	279233	0.0455854	JX195078.1	1356	1356	1	25981.1	33617.5	6	I1	RVA/Human-wt/BEL/B4633/2003/G12P8	88.05	98.74
JN230418L1			6125493	142271	0.023226	LC086766.1	1075	1075	1	17541.2	21605.6	7	T1	RVA/Human-wt/BGD/Dhaka6/2001/G11P25	86.87	97.86
JN230418L1			6125493	301408	0.0492055	JX195081.1	1059	1059	1	37537.5	46464.1	8	N1	RVA/Human-wt/BEL/B4633/2003/G12P8	90.08	98.32
JN230418L1			6125493	415394	0.067814	KF371682.1	1062	1062	1	49091.6	63855	9	G3	RVA/Human-tc/USA/P/1974/G3P8	92	96.21
JN230418L1			6125493	169747	0.0277116	EF059918.1	750	748	0.997333	28852.7	36948.8	10	E1	RVA/Human-wt/BGD/RV161/2000/G12P6	70.59	96.78
JN230418L1			6125493	56946	0.00929656	U54773.1	1182	1145	0.968697	6258.39	7865.11	11	H1	RVA/Human-wt/BGD/Matlab13/2003/G12P6	50.25	99.16
JN230418L2	Rotavirus positive	16.51	5735717	1074646	0.18736	MG181590.1	3303	3303	1	41626.3	56724.3	1	R1	RVA/Human-tc/USA/Wa/1974/G1P8	98.91	97.67
JN230418L2			5735717	564436	0.0984072	KU048554.1	2735	2735	1	26866.8	35980.7	2	C1	RVA/Human-wt/BGD/Dhaka12/2003/G12P6	93.4	97.84
JN230418L2			5735717	658776	0.114855	JX195076.1	2591	2591	1	31742.7	44328.5	3	M1	RVA/Human-wt/BGD/Dhaka25/2002/G12P8	90.04	97.34
JN230418L2			5735717	850188	0.148227	EF059923.1	2359	2359	1	46815.8	62834.7	4	P[8]	RVA/Human-wt/BEL/B4633/2003/G12P8	94.07	96.62
JN230418L2			5735717	333191	0.0580906	JX195080.1	1567	1567	1	27752.3	37071.2	5	A1	RVA/Human-wt/BGD/Dhaka25/2002/G12P8	93.24	97.6
JN230418L2			5735717	281938	0.0491548	JX195078.1	1356	1356	1	27611.9	36249.8	6	I1	RVA/Human-wt/BEL/B4633/2003/G12P8	88.05	98.74
JN230418L2			5735717	137257	0.0239302	LC086766.1	1075	1075	1	17943.7	22260.7	7	T1	RVA/Human-wt/BGD/Dhaka6/2001/G11P25	86.87	97.86
JN230418L2			5735717	285983	0.04986	JX195081.1	1059	1059	1	36937.9	47082.2	8	N1	RVA/Human-wt/BEL/B4633/2003/G12P8	90.08	98.32
JN230418L2			5735717	419467	0.0731324	KF371682.1	1062	1062	1	52197.3	68862.9	9	G3	RVA/Human-tc/USA/P/1974/G3P8	92	96.21
JN230418L2			5735717	152199	0.0265353	EF059918.1	750	748	0.997333	27266.4	35380.4	10	E1	RVA/Human-wt/BGD/RV161/2000/G12P6	70.59	96.78
JN230418L2			5735717	53616	0.00934774	U54773.1	1182	1158	0.979695	6136.16	7908.41	11	H1	RVA/Human-wt/BGD/Matlab13/2003/G12P6	50.25	99.16
JN230418L3	Rotavirus positive	15.85	6318787	1250106	0.19784	MG181590.1	3303	3303	1	48211.3	59896.9	1	R1	RVA/Human-tc/USA/Wa/1974/G1P8	98.91	97.7
JN230418L3			6318787	636915	0.100797	DQ146672.1	2753	2752	0.999637	30139.5	36613.5	2	C1	RVA/Human-wt/BGD/Dhaka12/2003/G12P6	93.4	97.84
JN230418L3			6318787	790028	0.125028	JX195076.1	2591	2591	1	37817.8	48254.9	3	M1	RVA/Human-wt/BGD/Dhaka25/2002/G12P8	90.04	97.34
JN230418L3			6318787	853201	0.135026	EF059923.1	2359	2359	1	46993.4	57238.7	4	P[8]	RVA/Human-wt/BEL/B4633/2003/G12P8	94.07	96.62
JN230418L3			6318787	352507	0.0557871	JX195080.1	1567	1563	0.997447	29497.9	35601.2	5	A1	RVA/Human-wt/BGD/Dhaka25/2002/G12P8	93.47	97.6
JN230418L3			6318787	283435	0.0448559	JX195078.1	1356	1356	1	27617.7	33079.6	6	I1	RVA/Human-wt/BEL/B4633/2003/G12P8	88.05	98.74
JN230418L3			6318787	182797	0.0289291	LC086766.1	1075	1075	1	23052.7	26910.8	7	T1	RVA/Human-wt/BGD/Dhaka6/2001/G11P25	86.87	97.86
JN230418L3			6318787	319761	0.0506048	JX195081.1	1059	1059	1	40341.2	47785.5	8	N1	RVA/Human-wt/BEL/B4633/2003/G12P8	90.08	98.32
JN230418L3			6318787	444149	0.0702902	KF371682.1	1062	1062	1	55032.2	66186.7	9	G3	RVA/Human-tc/USA/P/1974/G3P8	92	96.21
JN230418L3			6318787	156837	0.0248207	EF059918.1	750	748	0.997333	27964.4	33094.3	10	E1	RVA/Human-wt/BGD/RV161/2000/G12P6	70.59	96.78
JN230418L3			6318787	54490	0.00862349	U54773.1	1182	1175	0.994078	6173.2	7295.68	11	H1	RVA/Human-wt/BGD/Matlab13/2003/G12P6	50.25	99.16
JN230418L4	Rotavirus positive	18.53	5021832	873440	0.173929	MG181590.1	3303	3303	1	34708.8	52657.8	1	R1	RVA/Human-tc/USA/Wa/1974/G1P8	98.91	97.7
JN230418L4			5021832	498890	0.0993442	KU048554.1	2735	2735	1	24460.5	36323.3	2	C1	RVA/Human-wt/BGD/Dhaka12/2003/G12P6	93.4	97.84
JN230418L4			5021832	567062	0.112919	JX195076.1	2591	2591	1	28489.8	43581.4	3	M1	RVA/Human-wt/BGD/Dhaka25/2002/G12P8	90.04	97.34
JN230418L4			5021832	751891	0.149724	EF059923.1	2359	2358	0.999576	42769.2	63469.5	4	P[8]	RVA/Human-wt/BEL/B4633/2003/G12P8	94.07	96.62
JN230418L4			5021832	289777	0.0577034	JX195080.1	1567	1563	0.997447	24724.7	36824.2	5	A1	RVA/Human-wt/BGD/Dhaka25/2002/G12P8	93.24	97.6
JN230418L4			5021832	236088	0.0470123	JX195078.1	1356	1356	1	23586.6	34669.9	6	I1	RVA/Human-wt/BEL/B4633/2003/G12P8	88.05	98.74
JN230418L4			5021832	101661	0.0202438	LC086766.1	1075	1075	1	13517.2	18831.4	7	T1	RVA/Human-wt/BGD/Dhaka6/2001/G11P25	86.87	97.86
JN230418L4			5021832	264610	0.0526919	JX195081.1	1059	1059	1	34584.7	49756.3	8	N1	RVA/Human-wt/BEL/B4633/2003/G12P8	90.08	98.32
JN230418L4			5021832	353389	0.0703705	KF371682.1	1062	1062	1	44782.3	66262.3	9	G3	RVA/Human-tc/USA/P/1974/G3P8	92	96.21
JN230418L4			5021832	141472	0.0281714	EF059918.1	750	748	0.997333	25636.9	37561.9	10	E1	RVA/Human-wt/BGD/RV161/2000/G12P6	70.59	96.78
JN230418L4			5021832	50026	0.0099617	U54773.1	1182	1165	0.985618	5775.72	8427.84	11	H1	RVA/Human-wt/BGD/Matlab13/2003/G12P6	50.25	99.16
TR306110255	Norovirus positive	25.63	2270814	6416	0.00282542	NC_039477.1	7567	7558	0.998811	90.3964	373.387	1	GII.4 Sydney	98.4	GII.P16	97.6
TR308030002	Norovirus positive	24.76	7029256	18305	0.00260412	NC_039475.1	7556	7278	0.963208	287.17	344.642	1	GII.17	98.8	GII.P17	98.2
TR310260051	Norovirus positive	23.54	7352203	52078	0.00708332	OQ682536.1	7461	7452	0.998794	711.934	964.05	1	GII.20	97.6	GII.P7	97
TR311040037	Norovirus positive	19	2986176	365863	0.122519	NC_039477.1	7567	7567	1	5295.76	16191.2	1	GII.4 Sydney	98.4	GII.P16	94.7
TR311040037			2986176	603968	0.202255	FJ222451.1	6171	6171	1	10681.1	32775	1	Astrovirus MLB1, complete genome
JN230418N2	Norovirus positive	18.1	7795456	2731336	0.350375	KF306214.1	7605	7605	1	44760.6	46071.7	1	GII.4 Sydney	1	GII.P31	97
JN230418N1	Norovirus positive	16.5	1641314	710458	0.432859	KF306214.1	7605	7605	1	9226.61	56917.7	1	GII.4 Sydney	1	GII.P31	97
JN230418N4	Norovirus positive	17.48	7258419	2861419	0.394221	KF306214.1	7605	7605	1	47187.7	51837	1	GII.4 Sydney	1	GII.P31	97
JN230418N3	Norovirus positive	16.6	7488859	1654221	0.220891	KF306214.1	7605	7605	1	23139.5	29045.5	1	GII.4 Sydney	1	GII.P31	97
TR310210044	Norovirus positive	21.77	7978050	299652	0.0375596	MH218651.1	7484	7484	1	4014.02	5018.65	1	GII.13	94.8	GII.P21	98.8
TR311130018	Norovirus positive	26.93	2749256	15786	0.00574192	LC122713.1	7739	7732	0.999095	208.538	742.617	1	GI.3	95.4	GI.P10	90.1

## Sheet: tableS4
sample_ID	RT-qPCR	Ct	total_filtered_reads_in_sample	reads_aligned	reads_aligned_%	accession	reference_length	covered_bases	cover%	mean_coverage	RPKMF	Segment number	Genotype	Best hit accession	Query coverage %	Ident %
RNA306110255	Norovirus positive	25.63	6261981	35	5.58929e-06	NC_039477.1	7567	2455	0.324435	0.821761	0.73864	1	unknown	Norovirus GII isolate GII/Hu/RU/2022/GII.4_Sydney[P16]/Nizhny_Novgorod567, complete genome	40	98.35
RNA307130012	Rotavirus positive	22.51	4512043	425	9.41924e-05	GU937881.1	1356	1349	0.994838	57.1045	69.4634	6	I2	RVA/Human-wt/BGD/RV161/2000/G12P6	88.36	98.15
RNA307130012			4512043	1022	0.000226505	GU937877.1	3302	3234	0.979406	51.2922	68.5963	1	R2	RVA/Human-wt/BGD/RV176/2000/G12P6	99.88	95.06
RNA307130012			4512043	211	4.67637e-05	KC782515.2	1059	1005	0.949008	39.7844	44.1584	8	N2	RVA/Human-wt/BGD/RV161/2000/G12P6	91.97	96.63
RNA307130012			4512043	582	0.000128988	KC782520.2	2687	2572	0.957201	37.3977	48.0045	2	C2	RVA/Human-wt/BGD/RV161/2000/G12P6	98.35	97.94
RNA307130012			4512043	481	0.000106604	KY055429.1	2585	2508	0.970213	30.5232	41.2393	3	M2	RVA/Human-wt/CHN/TB-Chen/1996/G2P4	98.55	89.55
RNA307130012			4512043	405	8.97598e-05	EF059923.1	2359	2297	0.973718	29.4971	38.0499	Error
RNA307130012			4512043	64	1.41843e-05	KU356605.1	751	597	0.79494	17.2246	18.8872	10	E2	RVA/Human-tc/PHL/L26/1987/G12P4	73.33	92.05
RNA307130012			4512043	70	1.5514e-05	KJ639017.1	1062	965	0.908663	12.7577	14.6083	9	G3	RVA/Human-wt/BEL/B4106/2000/G3P14	95.04	85.26
RNA307130012			4512043	92	2.03899e-05	KC782514.2	1566	1200	0.766284	10.1257	13.0204	Error
RNA308030002	Norovirus positive	24.76	1248369	16	1.28167e-05	NC_039475.1	7556	1584	0.209635	0.329598	1.69623	1	unknown	Norovirus GII isolate GII/Hu/RU/2022/GII.17[P17]/Nizhny_Novgorod755, complete genome	33	96.54
RNA309140031	Rotavirus positive		3835067	353556	0.0921903	EF059923.1	2359	2359	1	24655	39080.2	4	P[8]	RVA/Human-wt/BEL/B4633/2003/G12P8	94.07	96.53
RNA309140031			3835067	472788	0.12328	MG181590.1	3303	3303	1	23838.1	37323.7	1	R1	RVA/Human-tc/USA/Wa/1974/G1P8	98.91	97.77
RNA309140031			3835067	236658	0.061709	DQ146672.1	2753	2753	1	13933.1	22415.2	2	C1	RVA/Human-wt/BGD/Dhaka12/2003/G12P6	93.44	97.88
RNA309140031			3835067	118556	0.0309137	JX195076.1	2591	2591	1	7542.01	11931.2	3	M1	RVA/Human-wt/BGD/Dhaka25/2002/G12P8	96.8	97.65
RNA309140031			3835067	43551	0.011356	JX195081.1	1059	1059	1	7693.87	10723.3	8	N1	RVA/Human-wt/BEL/B4633/2003/G12P8	90.08	98.32
RNA309140031			3835067	36708	0.00957167	KF371682.1	1062	1060	0.998117	6339.84	9012.87	9	G3	RVA/Human-tc/USA/P/1974/G3P8	92.17	96.42
RNA309140031			3835067	24321	0.00634174	JX195078.1	1356	1356	1	3181.34	4676.8	6	I1	RVA/Human-wt/BEL/B4633/2003/G12P8	88.05	98.49
RNA309140031			3835067	25633	0.00668385	JX195080.1	1567	1564	0.998086	2888.88	4265.38	5	A1	RVA/Human-wt/BGD/Dhaka25/2002/G12P8	93.35	97.6
RNA309140031			3835067	12078	0.00314936	EF059918.1	750	748	0.997333	3855.19	4199.14	10	E1	RVA/Human-wt/BGD/RV161/2000/G12P6	70.49	96.59
RNA309140031			3835067	1566	0.000408337	EU753967.1	636	605	0.951258	480.574	642.039	11	H1	RVA/Human-wt/BGD/Matlab13/2003/G12P6	95.81	96.97
RNA309140031			3835067	2008	0.000523589	LC086766.1	1075	1072	0.997209	336.307	487.06	7	T1	RVA/Human-wt/BGD/Dhaka6/2001/G11P25	87.11	97.64
RNA310080053	Rotavirus positive		6835186	1740	0.000254565	GU937881.1	1356	1349	0.994838	237.471	187.732	6	I2	RVA/Human-wt/BGD/RV161/2000/G12P6	88.23	98.15
RNA310080053			6835186	4028	0.000589304	GU937877.1	3302	3301	0.999697	202.092	178.469	1	R2	RVA/Human-wt/BGD/RV176/2000/G12P6	98.97	95.07
RNA310080053			6835186	2084	0.000304893	EF059923.1	2359	2359	1	152.919	129.247	4	P[8]	RVA/Human-wt/BGD/Dhaka16/2003/G1P8	94.11	97.88
RNA310080053			6835186	2344	0.000342931	KC782520.2	2687	2670	0.993673	148.234	127.626	2	C2	RVA/Human-wt/BGD/RV161/2000/G12P6	98.99	97.88
RNA310080053			6835186	2046	0.000299333	KP882477.1	2508	2508	1	134.703	119.351	3	M2	RVA/Human-wt/CHN/TB-Chen/1996/G2P4	100	89.55
RNA310080053			6835186	759	0.000111043	KC782515.2	1059	986	0.931067	137.157	104.857	8	N2	RVA/Human-wt/BGD/RV161/2000/G12P6	90.13	96.63
RNA310080053			6835186	230	3.36494e-05	JX040433.1	906	683	0.753863	49.8691	37.1406	10	E2	RVA/Human-tc/PHL/L26/1987/G12P4	73.74	91.86
RNA310080053			6835186	257	3.75996e-05	KJ639017.1	1062	1028	0.967985	47.3925	35.4045	9	G3	RVA/Human-wt/BEL/B4106/2000/G3P14	94.67	85.26
RNA310080053			6835186	374	5.47169e-05	KC782514.2	1566	1550	0.989783	43.3771	34.9405	5	A2	RVA/Human-wt/BGD/RV176/2000/G12P6	94.26	95.55
RNA310080053			6835186	48	7.02249e-06	KC782516.2	1066	970	0.909944	8.56878	6.5877	7	T2	RVA/Human-wt/BGD/RV161/2000/G12P6	91.74	97.75
RNA310080053			6835186	31	4.53536e-06	KC782518.2	816	701	0.859069	6.85586	5.55803	11	H2	RVA/Human-wt/BEL/B1711/2002/G6P6	79.92	98.34
RNA310210044	Norovirus positive	21.77	6228588	2031	0.000326077	KC662537.1	7492	2040	0.27229	37.9414	43.5234	1	GII.13	Norovirus GII isolate 37 nonstructural polyprotein (ORF1) gene, partial cds; and VP1 (ORF2) and VP2 (ORF3) genes, complete cds	98	99.14
RNA310210044			6228588	486	7.80273e-05	KX079488.1	7510	5011	0.667244	9.88682	10.3898	1	[GII.P21]	Norovirus GII isolate 35 nonstructural polyprotein (ORF1) gene, partial cds; and VP1 (ORF2) and VP2 (ORF3) genes, complete cds	73	99.22
RNA311040037	Norovirus positive	19	6676489	24998	0.00374418	NC_039477.1	7567	7562	0.999339	462.182	494.804	1	GII.4 Sydney[P16]	Norovirus GII isolate AB-NOV-GII-4, complete genome	100	98.73
RNA311040037			6676489	111861	0.0167545	FJ222451.1	6171	6157	0.997731	2673.83	2715.03	1	Astrovirus MLB1, complete genome
RNA230418L1	Rotavirus positive	16.39	7724452	13657	0.00176802	KF371682.1	1062	1062	1	2075.32	1664.8	9	G3	RVA/Human-tc/USA/P/1974/G3P8	92	96.21
RNA230418L1			7724452	18907	0.00244768	JX195080.1	1567	1562	0.996809	1856.73	1562.02	5	A1	RVA/Human-wt/BGD/Dhaka25/2002/G12P8	93.53	97.6
RNA230418L1			7724452	15551	0.00201322	JX195078.1	1356	1356	1	1862.13	1484.67	6	I1	RVA/Human-wt/BEL/B4633/2003/G12P8	88.05	98.83
RNA230418L1			7724452	34946	0.00452407	MG181590.1	3303	3303	1	1594.44	1369.69	1	R1	RVA/Human-tc/USA/Wa/1974/G1P8	98.91	97.77
RNA230418L1			7724452	10668	0.00138107	LC086766.1	1075	1075	1	1589.51	1284.72	7	T1	RVA/Human-wt/BGD/Dhaka6/2001/G11P25	86.87	97.86
RNA230418L1			7724452	7010	0.000907508	EF059918.1	750	748	0.997333	1555.39	1210.01	10	E1	RVA/Human-wt/BGD/RV161/2000/G12P6	70.59	96.78
RNA230418L1			7724452	23184	0.00300138	JX195076.1	2591	2591	1	1341.47	1158.39	3	M1	RVA/Human-wt/BGD/Dhaka25/2002/G12P8	90.04	97.34
RNA230418L1			7724452	23549	0.00304863	KU048554.1	2735	2731	0.998537	1299.75	1114.67	2	C1	RVA/Human-wt/BGD/Dhaka12/2003/G12P6	93.58	97.84
RNA230418L1			7724452	18966	0.00245532	EF059923.1	2359	2359	1	1229.67	1040.83	4	P[8]	RVA/Human-wt/BEL/B4633/2003/G12P8	94.07	96.48
RNA230418L1			7724452	8501	0.00110053	JX195081.1	1059	1059	1	1293.41	1039.22	8	N1	RVA/Human-wt/BEL/B4633/2003/G12P8	90.08	98.32
RNA230418L1			7724452	3796	0.000491426	U54773.1	1182	1172	0.99154	478.423	415.758	11	H1	RVA/Human-wt/BGD/Matlab13/2003/G12P6	50.25	98.99
RNA230418L2	Rotavirus positive	16.51	7742979	23295	0.00300853	KF371682.1	1062	1062	1	3546	2832.89	9	G3	RVA/Human-tc/USA/P/1974/G3P8	92	96.21
RNA230418L2			7742979	30509	0.00394021	JX195080.1	1567	1563	0.997447	2997.17	2514.5	5	A1	RVA/Human-wt/BGD/Dhaka25/2002/G12P8	93.47	97.6
RNA230418L2			7742979	25888	0.00334342	JX195078.1	1356	1356	1	3093.85	2465.65	6	I1	RVA/Human-wt/BEL/B4633/2003/G12P8	88.05	98.83
RNA230418L2			7742979	60819	0.00785473	MG181590.1	3303	3303	1	2780.41	2378.06	1	R1	RVA/Human-tc/USA/Wa/1974/G1P8	98.91	97.77
RNA230418L2			7742979	17708	0.00228698	LC086766.1	1075	1075	1	2658.19	2127.42	7	T1	RVA/Human-wt/BGD/Dhaka6/2001/G11P25	86.87	97.86
RNA230418L2			7742979	11463	0.00148044	EF059918.1	750	747	0.996	2549.93	1973.92	10	E1	RVA/Human-wt/BGD/RV161/2000/G12P6	70.68	96.78
RNA230418L2			7742979	39241	0.00506795	JX195076.1	2591	2591	1	2287.34	1955.98	3	M1	RVA/Human-wt/BGD/Dhaka25/2002/G12P8	90.04	97.34
RNA230418L2			7742979	40881	0.00527975	KU048554.1	2735	2735	1	2268.76	1930.44	2	C1	RVA/Human-wt/BGD/Dhaka12/2003/G12P6	93.44	97.84
RNA230418L2			7742979	14550	0.00187912	JX195081.1	1059	1059	1	2228.53	1774.43	8	N1	RVA/Human-wt/BEL/B4633/2003/G12P8	90.08	98.32
RNA230418L2			7742979	32199	0.00415848	EF059923.1	2359	2359	1	2094.85	1762.81	4	P[8]	RVA/Human-wt/BEL/B4633/2003/G12P8	94.07	96.53
RNA230418L2			7742979	5509	0.000711483	U54773.1	1182	1182	1	710.703	601.932	11	H1	RVA/Human-wt/BGD/Matlab13/2003/G12P6	50.25	99.16
RNA230418L3	Rotavirus positive	15.85	7242411	27938	0.00385756	KF371682.1	1062	1062	1	4204.99	3632.35	9	G3	RVA/Human-tc/USA/P/1974/G3P8	92	96.21
RNA230418L3			7242411	37744	0.00521152	JX195080.1	1567	1565	0.998724	3717.22	3325.8	5	A1	RVA/Human-wt/BGD/Dhaka25/2002/G12P8	93.35	97.6
RNA230418L3			7242411	78963	0.0109029	MG181590.1	3303	3303	1	3600.46	3300.9	1	R1	RVA/Human-tc/USA/Wa/1974/G1P8	98.91	97.77
RNA230418L3			7242411	23168	0.00319893	LC086766.1	1075	1075	1	3466.18	2975.75	7	T1	RVA/Human-wt/BGD/Dhaka6/2001/G11P25	86.87	97.86
RNA230418L3			7242411	54916	0.00758256	JX195076.1	2591	2591	1	3193.54	2926.5	3	M1	RVA/Human-wt/BGD/Dhaka25/2002/G12P8	90.04	97.34
RNA230418L3			7242411	28354	0.00391499	JX195078.1	1356	1356	1	3382.13	2887.16	6	I1	RVA/Human-wt/BEL/B4633/2003/G12P8	88.05	98.83
RNA230418L3			7242411	51672	0.00713464	KU048554.1	2735	2735	1	2860.7	2608.64	2	C1	RVA/Human-wt/BGD/Dhaka12/2003/G12P6	93.44	97.84
RNA230418L3			7242411	12910	0.00178256	EF059918.1	750	747	0.996	2866.43	2376.74	10	E1	RVA/Human-wt/BGD/RV161/2000/G12P6	70.68	96.78
RNA230418L3			7242411	38639	0.0053351	EF059923.1	2359	2359	1	2510.85	2261.59	4	P[8]	RVA/Human-wt/BEL/B4633/2003/G12P8	94.07	96.48
RNA230418L3			7242411	17161	0.00236951	JX195081.1	1059	1059	1	2620.53	2237.5	8	N1	RVA/Human-wt/BEL/B4633/2003/G12P8	90.08	98.22
RNA230418L3			7242411	6819	0.000941537	U54773.1	1182	1182	1	861.799	796.563	11	H1	RVA/Human-wt/BGD/Matlab13/2003/G12P6	50.25	99.16
RNA230418L4	Rotavirus positive	18.53	7620387	15476	0.00203087	KF371682.1	1062	1062	1	2279.59	1912.31	9	G3	RVA/Human-tc/USA/P/1974/G3P8	92	96.21
RNA230418L4			7620387	21954	0.00288096	JX195080.1	1567	1563	0.997447	2107.86	1838.52	5	A1	RVA/Human-wt/BGD/Dhaka25/2002/G12P8	93.47	97.6
RNA230418L4			7620387	17687	0.00232101	JX195078.1	1356	1356	1	2044.84	1711.66	6	I1	RVA/Human-wt/BEL/B4633/2003/G12P8	88.05	98.83
RNA230418L4			7620387	8624	0.0011317	EF059918.1	750	747	0.996	1848.33	1508.93	10	E1	RVA/Human-wt/BGD/RV161/2000/G12P6	70.68	96.78
RNA230418L4			7620387	12128	0.00159152	LC086766.1	1075	1075	1	1763.34	1480.48	7	T1	RVA/Human-wt/BGD/Dhaka6/2001/G11P25	86.87	97.86
RNA230418L4			7620387	36492	0.00478873	MG181590.1	3303	3303	1	1626.42	1449.81	1	R1	RVA/Human-tc/USA/Wa/1974/G1P8	98.85	97.76
RNA230418L4			7620387	27735	0.00363958	JX195076.1	2591	2591	1	1584.87	1404.7	3	M1	RVA/Human-wt/BGD/Dhaka25/2002/G12P8	90.04	97.34
RNA230418L4			7620387	10715	0.0014061	JX195081.1	1059	1059	1	1591.31	1327.76	8	N1	RVA/Human-wt/BEL/B4633/2003/G12P8	90.08	98.32
RNA230418L4			7620387	25273	0.0033165	KU048554.1	2735	2734	0.999634	1376.34	1212.61	2	C1	RVA/Human-wt/BGD/Dhaka12/2003/G12P6	93.44	97.84
RNA230418L4			7620387	21773	0.0028572	EF059923.1	2359	2359	1	1379.5	1211.19	4	P[8]	RVA/Human-wt/BEL/B4633/2003/G12P8	94.07	96.48
RNA230418L4			7620387	4760	0.00062464	U54773.1	1182	1182	1	578.005	528.46	11	H1	RVA/Human-wt/BGD/Matlab13/2003/G12P6	50.25	99.16
RNA230418N1	Norovirus positive	16.5	674420	223288	0.331082	KF306214.1	7605	7604	0.999869	4206.87	43534.7	1	GII.4 Sydney[P31]	Norovirus GII isolate Hu/US/2018/GII.4 Sydney[P31]/Chippewa0181, complete genome	99	98.32
RNA230418N2	Norovirus positive	18.1	7718155	645655	0.0836541	KF306214.1	7605	7605	1	12505.7	10999.9	1	GII.4 Sydney[P31]	Norovirus GII isolate Hu/US/2018/GII.4 Sydney[P31]/Chippewa0181, complete genome	99	98.32
RNA230418N3	Norovirus positive	16.6	7517383	453209	0.0602881	KF306214.1	7605	7605	1	8646.1	7927.43	1	GII.4 Sydney[P31]	Norovirus GII isolate Hu/US/2018/GII.4 Sydney[P31]/Chippewa0181, complete genome	99	98.32
RNA230418N4	Norovirus positive	17.48	7475641	698133	0.0933877	KF306214.1	7605	7602	0.999606	13470	12279.8	1	GII.4 Sydney[P31]	Norovirus GII isolate Hu/US/2018/GII.4 Sydney[P31]/Chippewa0181, complete genome	99	98.32
RNA310260051	Norovirus positive	23.54	983968		can't assemble
RNA311130018	Norovirus positive	26.93	3239599		can't assemble
